# Supplementary material for: Heterologous vector versus homologous mRNA COVID-19 booster vaccination in non-seroconverted immunosuppressed patients: a randomized controlled trial
Source: Nat Commun. 2022 Sep 12;13:5362. doi: 10.1038/s41467-022-33036-y (PMC9467419; doi:10.1038/s41467-022-33036-y)
Supplement: Supplementary file 3 — Source Data [file 41467_2022_33036_MOESM3_ESM.xlsx]

## Sheet: fig_2_abc
Source Data for Figure 2a,b,c
id	anti-SARS-CoV-2 S (BAU/ml)	Type of vaccine	Percentage of CD19+ peripheral B-cells
1	728	VectorBoost	29
2	0	mRNABoost	25
3	0	VectorBoost	24
4	26.6	mRNABoost	21
5	0	VectorBoost	18
6	0	VectorBoost	13
7	0	VectorBoost	13
8	13.8	VectorBoost	12
9	325	mRNABoost	11
10	0	VectorBoost	10
11	0.74	VectorBoost	10
12	199	mRNABoost	8
13	0	VectorBoost	7
14	0	mRNABoost	6
15	22.4	mRNABoost	6
16	0	VectorBoost	6
17	33.2	mRNABoost	6
18	0	VectorBoost	6
19	0	VectorBoost	6
20	0	mRNABoost	6
21	0	VectorBoost	6
22	1.7	mRNABoost	5
23	0	mRNABoost	5
24	0	VectorBoost	5
25	318	mRNABoost	5
26	0	VectorBoost	4
27	0	mRNABoost	4
28	3.65	mRNABoost	3
29	1190	mRNABoost	3
30	0	mRNABoost	3
31	190	VectorBoost	3
32	0	VectorBoost	3
33	0	mRNABoost	3
34	46.4	mRNABoost	3
35	3.13	mRNABoost	2
36	0	VectorBoost	2
37	0.75	mRNABoost	2
38	0	VectorBoost	2
39	2.75	mRNABoost	2
40	28.1	mRNABoost	1
41	93	mRNABoost	1
42	0	VectorBoost	1
43	2.65	VectorBoost	0.9
44	2.38	mRNABoost	0.7
45	0	mRNABoost	0
46	0	VectorBoost	0

## Sheet: fig_3_b
Source Data for Figure 3b
pre-pandemic (SFCs/10e6 PBMCs)	HC pre	HC post	Vector pre	Vector post	mRNA pre	mRNA post
3	190	45	35	100	5	5
3.5	25	100	0	0	0	25
3	42.5	175	0	10	0	0
1.5	67.5	17.5	0	5	10	15
0	32	60	0	5	0	2.5
	55	67	8	50	20	12.5
	275	330	7.5	5	17.5	32.5
	154	560	5	35	2.5	35
	49.5	379	15	12.5	5	8.75
	206	60	0	1.25	0	37.5
			5	0	15	6.25
			0	0	PHA < 600	0
			0	150	4	4
			0	18	110	25
			0	20	0	7.5
			0	0	0	114.5
			12.5	13	PHA < 600	15
			PHA < 600	15	0	107.5
			PHA < 600	46	4	4
			PHA < 600	36	105	185
			8	22	8	2.5
			20	27.5	45	651
					8	0
					0	305

## Sheet: fig_4_a
Source Data for Figure 4a
id	CD3+ cells	NK cells	CD4+ cells	NKT cells	Granulocytes	CD8+ cells	Monocytes	CD19+ cells	anti-RBD AB
1	1175	122	486	14	3672	675	378	54	0
2	1280	53	267	120	1457	840	310	0	0
3	1170	62	345	49	5775	875	693	0	0
4	1189	189	667	29	3150	493	350	73	1.7
5	454	220	227	0	3225	206	387	14	3.13
6	1387	128	299	43	6887	1067	679	619	728
7	240	75	29	78	2952	162	324	10	3.65
8	1445	130	276	16	3654	1104	522	49	1190
9	186	4	79	29	4176	108	432	2	28.1
10	531	175	189	80	4108	335	312	22	0
11	711	178	504	20	3900	188	260	99	0
12	180	41	112	12	5133	53	472	74	0
13	655	134	336	101	7056	302	504	50	0
14	1124	553	225	104	7007	761	455	52	190
15	751	144	226	21	3479	484	392	134	0
16	701	103	291	68	4503	436	285	51	22.4
17	1247	340	648	130	6750	535	720	32	0
18	427	316	137	34	4636	231	610	111	0
19	385	254	232	65	5280	160	594	87	13.8
20	232	28	135	6	3818	91	506	17	0
21	650	60	378	8	4725	265	819	45	33.2
22	718	263	431	24	4473	359	630	215	0
23	730	139	249	28	6804	480	672	55	0
24	501	243	144	23	5451	349	690	15	0.75
25	491	265	265	16	6240	211	780	23	0
26	1386	324	558	162	4680	828	648	90	0
27	218	233	69	20	5208	149	496	40	199
28	209	498	58	7	2622	152	456	14	0
29	193	262	110	101	1863	73	378	5	93
30	575	124	264	16	2516	311	407	78	0.74
31	657	79	309	48	5544	333	864	55	0
32	1414	92	261	154	3498	1014	212	31	2.75
33	1060	248	546	99	4692	480	552	348	26.6
34	432	212	133	53	6806	266	830	20	0
35	940	73	303	42	2304	595	252	31	46.4
36	1662	78	743	20	5950	860	510	215	325
37	541	119	281	183	1728	267	270	42	0
38	628	149	421	25	4484	190	649	50	0
39	619	256	230	9	3900	398	416	9	0
40	190	152	117	3	10925	72	230	2	2.38
41	887	92	357	10	510	510	153	41	0
42	595	87	261	15	2343	312	264	44	0
43	458	175	300	67	4004	158	364	200	0
44	554	130	374	7	2680	166	600	36	0
45	462	150	371	0	5395	91	455	33	318
46	454	170	126	38	6020	334	350	6	2.65
